# Supplementary material for: Comparison of Merging and Meta-Analysis as Alternative Approaches for Integrative Gene Expression Analysis
Source: ISRN Bioinform. 2014 Jan 12;2014:345106. doi: 10.1155/2014/345106 (PMC4393058; doi:10.1155/2014/345106)
Supplement: Supplementary file 1 — In the Supplementary Information two lists of genes that are differentially expressed can be found. The first list (S1) contains 25 genes and is the result of our meta—analysis approach, i.e. the genes are consistently differentially expressed in all six studies. The second list (S2) contains all the 102 genes that are differentially expressed after merging and batch effect removal. All genes in both lists can be considered as promising biomarkers for lung cancer. [file 345106.f1.zip › 345106.f1/S2.txt]

ABCA8
ACADL
ADAMTS8
ADH1B
ADRB2
AGER
AOC3
AQP1
AQP4
ASPM
C10orf116
C13orf15
C7
CA4
CACNA2D2
CAV1
CAV2
CD36
CDC20
CDH5
CEACAM5
CFD
CHRDL1
CLDN18
CLEC3B
CLIC3
CLIC5
COL10A1
COL11A1
CPB2
CXCL13
CXCL2
DLC1
DUOX1
EDNRB
EMCN
FABP4
FAM107A
FCN3
FHL1
FIGF
FMO2
FOSB
FOXF1
GIMAP6
GINS1
GPM6A
GPX3
GREM1
HBB
HMGB3
HPGD
HSD17B6
IL33
IL6
KAL1
KLF4
KRT6A
LAMP3
LDB2
LEPR
LIMCH1
LPL
MARCO
MFAP4
MMP1
MMP12
MT1M
OLR1
PDZD2
PGC
PIP5K1B
PLA2G1B
PPBP
RAMP3
RRM2
S100A2
SCGB1A1
SCN7A
SDPR
SFTPA2
SFTPC
SFTPD
SLC1A1
SLC39A8
SLC6A4
SOSTDC1
SPINK1
SPOCK2
SPP1
STXBP6
SULF1
TCF21
TGFBR3
TMEM100
TMPRSS4
TNNC1
TOP2A
UPK3B
VIPR1
WIF1
ZBTB16
